# Supplementary material for: Childbirth Care among SARS-CoV-2 Positive Women in Italy
Source: Int J Environ Res Public Health. 2021 Apr 16;18(8):4244. doi: 10.3390/ijerph18084244 (PMC8074190; doi:10.3390/ijerph18084244)
Supplement: Supplementary file 1 [file ijerph-18-04244-s001.zip]

Archive with 1 entries (1 files):
- ijerph-1175161-supplementary.pdf
